# Supplementary material for: Gut bacterial deamination of residual levodopa medication for Parkinson’s disease
Source: BMC Biol. 2020 Oct 20;18:137. doi: 10.1186/s12915-020-00876-3 (PMC7574542; doi:10.1186/s12915-020-00876-3)
Supplement: Supplementary file 2 — Additional file 2. All data underlying the main and supplementary figures and tables of the manuscript. [file 12915_2020_876_MOESM2_ESM.xlsx]

## Sheet: Figure 1C, 1E, 2B, S2B, S2F, 2A
Figure 1C, 1E, 2B, S2B, S2F, Table S1
	WT 0h			WT 24h			WT 48h			fldC 0h			fldC 24h			fldC 48h			TA8 0h			TA8 24h			TA8 48h
Phenylalanine	81.238	135.33	83.4317	0	0	0	0	0	0	74.7563	129.352	95.892	0	0	0	0	0	0	102.1	91.1715	106.728	0	0	0	0	0	0
PLA	0	0	0	0	0	0	0	0	0	0	0	0	66.9689	110.541	76.545	31.5009	62.6189	51.0371	0	0	0	0	0	0	0	0	0
PPA	0	0	0	72.2782	83.5443	76.9835	85.7399	84.2863	86.6255	0	0	0	1.9119	1.6163	0.8826	36.3215	22.7742	33.031	0	0	0	57.9076	65.5248	71.1434	65.3482	73.9535	75.3673
Tyrosine	137.874	103.57	58.5561	0	0.5851	0.6466	0	1.5892	3.5781	110.008	122.778	67.2141	47.9143	20.2349	7.0985	4.9059	2.5159	4.5218	121.811	114.061	64.1283	124.666	128.726	79.1881	125.699	129.146	72.9802
4-HPLA	0	0	0	0	0	0	0	0	0	4.4854	3.0589	2.0289	132.627	108.517	79.5535	137.818	116.343	86.0176	0	0	0	0	0	0	0	0	0
4-HPPA	1.0883	1.9485	1.3498	52.5329	43.2935	35.3327	53.7316	46.0814	36.8695	0	0	0	0	0	0	4.504	1.1582	1.2156	0	0	0	9.5548	8.0535	10.02	11.0362	10.1106	9.5311
Tryptophan	138.645	96.5495	64.8055	39.3115	13.0322	6.4941	13.595	2.1693	0.5425	134.257	101.713	64.0293	75.3689	43.6732	22.7995	43.3443	30.3907	11.2035	125.861	105.11	69.0297	97.0748	77.5358	37.4942	73.5397	52.7204	26.4021
Tryptamine	0	0	0	10.8538	2.8513	6.4073	10.6514	4.6625	5.6246	0	0	0	8.1288	14.2674	6.3803	26.6882	25.3913	18.453	0	0	0	28.288	25.5178	29.5684	43.6368	46.5947	32.17
ILA	0	0	0	0	0	0	0	0	0	0	0	0	29.0869	29.0259	23.424	31.2464	28.33	21.5645	0	0	0	0	0	0	0	0	0
IPA	0.2457	0.915	0.6096	23.5267	22.5424	19.1741	24.4848	23.4527	18.5365	0	0	0	0	0	0	0	0	0	0	0	0	0.5789	0.4948	0.5868	0.9029	0.8695	0.5835
L-DOPA	170.602	80.1121	49.2855	1.923	0.5596	0.5267	1.6648	0.5834	0.5071	163.74	80.4599	55.7996	5.4893	3.3006	1.5206	4.524	3.0828	1.2429	142.496	94.2791	63.2252	82.9458	71.8283	47.6269	38.0948	66.5564	46.3874
DHPLA	0	0	0	0	0	0	0	0	0	0	0	0	261.054	141.074	114.165	232.84	141.044	101.78	0	0	0	0	0	0	0	0	0
DHPPA	0	0	0	136.975	70.7115	59.7632	130.27	66.4304	56.6087	0	0	0	0	0	0	0	0	0	0	0	0	2.0764	2.0057	2.3644	2.2472	1.7177	3.7379
5-HTP	127.123	101.64	71.2368	106.739	89.7066	63.5527	89.7232	77.4424	49.1076	126.457	105.618	67.9249	116.803	100.18	72.1574	111.618	90.5129	62.6467	128.686	95.6001	75.714	125.466	92.8719	20.7956	115.384	93.3514	64.1496
5-HT	0.1213	0	0	0.2017	0.1704	0.2574	0.611	0.3609	0.4393	0.1078	0	0	0.2114	0.1741	0.0506	0.7964	0.4879	0.822	0.1189	0.0638	0	0.3218	0.2603	0.109	1.1381	1.248	0.8343
5-HILA	0	0	0	7.458	6.043	6.3583	12.5862	12.6557	11.1582	0	0	0	ND	ND	ND	ND	ND	ND	0	0	0	0	0	0	0	0	0
5-HIPA	0	0	0	1.1968	0.8564	1.7465	3.2562	4.5145	7.7272	0	0	0	0	0	0	0	0	0	0	0	0	0	0	0	0	0	0
Figure 2A
	EDU36436		EDU36793		EDU36848		EDU37030		EDU37032		EDU37374		EDU38761		EDU38870		EDU39385
Phenylalanine	-0.004	0.002	-0.006	0.007	0.011	-0.004	0.018	0.035	0.004	-0.006	-0.001	0.001	0.003	0.007	0.048	0.053	0.004	-0.007
Tyrosine	-0.01	0.005	-0.008	0.001	-0.008	-0.003	-0.017	-0.001	-0.013	0.005	-0.001	-0.002	-0.012	0	0.031	0.037	-0.005	-0.002
Tryptophan	-0.005	-0.008	-0.006	0.002	-0.014	-0.004	-0.014	-0.005	0	-0.006	-0.001	-0.01	-0.005	-0.006	0.116	0.125	0.012	-0.005
L-DOPA	-0.001	-0.001	0.003	0.003	-0.001	0.008	0	-0.002	-0.009	0	0.001	0.005	-0.003	-0.002	0.019	0.034	-0.001	-0.002
5HTP	0.0115	0.0065	0.0065	0.0085	-0.0075	0.0095	-0.0055	0.0125	-0.0005	-0.0025	-0.0015	-0.0135	-0.0085	-0.0005	0.0295	0.0295	-0.0045	-0.0085

## Sheet: Figure 3C, 3D
Figure 3C
ACh	1	1	1	1	1	1	1	1	1	1	1	1	1	1
t5-10 min	1.0755	0.493405	1.23057	0.682492	1.06943	1.2739	0.792563	0.635213	0.966253	0.840602	0.769185	1.00238	0.683108	0.852685
t10-15 min	0.962509	0.30778	0.993195	0.531123	0.55208	1.29687	0.87599	0.679156	1.08209	0.670259	0.679153	0.93462	0.655085	0.819242
t15-20 min	0.570764	0.272638	0.583037	0.577426	0.676947	0.811402	0.713284	0.754114	1.14821	0.59269	0.775638	0.682614	0.625249	0.581189
Figure 3D
[DHHPA]
0	1	1	1	1
8	0.496063	1.2058	0.844641	0.929177
16	0.622047	0.713872	1.08702	3.374686*
32	0.283465	0.58499	0.385447	0.219221
64	0.173228	0.472809	0.433382	0.107019
128	0.149606	0.786749	0.545723	0.430433
256	0.125984	0.253899	0.519174	0.321608
512	0.0708661	0.135921	0.38471	0.117855
	*Significant outlier using GraphPad Prism v7 ROUT outlier test (Q=1%)

## Sheet: Figure 4A, 4C, S6C
Figure 4A
See Additional File 1: Table S2
Figure 4C
Time (h)	DHPPA							3HPPA							DHPLA
	PD3	PD4	PD5	PD6	PD7	PD9	PD10	PD3	PD4	PD5	PD6	PD7	PD9	PD10	PD3	PD4	PD5	PD6	PD7	PD9	PD10
0	0	0	0	0	0	0	0	0	0	0	0	0	0	0	100	100	100	100	100	100	100
20	0	0	1.07125	0	7.21658	0	2.71864	0	4.75735	11.6731	0	7.82132	9.82529	0	63.0589	37.8952	21.5721	88.151	77.5935	0	66.1454
45	0	0	0	4.345	0	0	0	24.2955	20.2408	19.2354	0	47.0452	23.0086	29.7308	20.1172	24.2235	10.5885	95.1079	0	0	17.0466
Figure S6C
Time (h)	DHPPA					3HPPA					DHPLA
	HC11	HC13	HC14	HC15	HC17	HC11	HC13	HC14	HC15	HC17	HC11	HC13	HC14	HC15	HC17
0	0	0	0	0	0	0	0	0	0	0	100	100	100	100	100
20	0	18.8832	0	0	0	0	0	0	0	16.7963	39.2488	74.0716	19.0899	64.1374	21.9792
45	1.19286	0	0	2.31648	0	15.9282	70.3095	12.6845	0	35.248	5.7747	8.28755	1.96728	5.648	0

## Sheet: Figure S3B
Figure S3B
Time (h)	Wild type			fldC			CLOSPO_01732
0	0.04	0.02	0.03	0.05	0.04	0.03	0.02	0.03	0.03
0.5	0.04	0.04	0.05	0.05	0.04	0.05	0.02	0.03	0.04
1	0.05	0.06	0.06	0.06	0.06	0.05	0.04	0.04	0.05
1.5	0.08	0.1	0.1	0.09	0.09	0.08	0.05	0.05	0.06
2	0.11	0.13	0.14	0.11	0.1	0.1	0.07	0.06	0.07
2.5	0.26	0.24	0.25	0.16	0.17	0.17	0.1	0.1	0.1
3	0.41	0.4	0.41	0.21	0.23	0.25	0.12	0.13	0.15
3.5	0.6	0.63	0.6	0.34	0.36	0.37	0.19	0.2	0.21
4	0.87	0.91	0.85	0.51	0.5	0.53	0.31	0.28	0.28
4.5	1.01	1.06	1	0.66	0.7	0.71	0.37	0.37	0.38
5	1.15	1.16	1.22	0.83	0.87	0.89	0.52	0.53	0.51
5.5	1.22	1.22	1.23	0.96	1	1.04	0.61	0.6	0.57
6	1.26	1.3	1.29	1.12	1.15	1.16	0.73	0.75	0.75
6.5	1.45	1.41	1.45	1.22	1.25	1.25	0.78	0.8	0.79
7	1.53	1.5	1.54	1.36	1.34	1.32	0.84	0.83	0.89
7.5	1.64	1.63	1.64	1.42	1.41	1.48	0.9	0.92	0.94
8	1.78	1.7	1.75	1.58	1.52	1.56	0.93	0.94	0.98
8.5	1.85	1.84	1.89	1.63	1.66	1.78	1.1	1.09	1.06
9	1.93	1.91	1.91	1.78	1.77	1.88	1.15	1.18	1.17
9.5	2	2	2	1.74	1.87	1.81	1.22	1.24	1.24
10	2	2	2	1.8	1.82	1.79	1.18	1.23	1.27
10.5	1.93	1.91	1.98	1.83	1.79	1.8	1.26	1.28	1.27
11	1.92	1.95	1.97	1.76	1.72	1.71	1.37	1.35	1.39
11.5	1.97	1.91	1.9	1.71	1.74	1.73	1.4	1.41	1.48

## Sheet: Figure S4B
Figure S4B
ACh	1	1	1	1	1	1	1	1
t5-10 min	1.55376	1.46612	1.6104	1.11142	0.460101	0.704181	1.68206	1.63756
t10-15 min	1.72084	1.42046	0.78264	0.846091	0.573077	0.847053	1.64775	1.29151
t15-20 min	1.70758	1.46509	1.23915	0.544125	0.346179	0.464827	0.812251	0.944024

## Sheet: Figure S7
Figure S7A
[Arginine] (%)	[DHPPA] (µM)			[3HPPA] (µM)			OD600
0.1	2.62759	5.77684	1.12349	113.225	92.4276	136.998	0.35	0.37	0.37
0.5	1.50451	1.6645	0	105.962	112.007	128.163	0.89	0.78	0.89
0.75	7.91088	102.965	2.40085	92.5329	32.3448	136.893	1	0.98	1.01
1	121.227	135.956	114.303	4.69348	14.2465	37.1303	1.17	1.1	1.13
1.5	133.936	146.742	171.837	1.36486	5.06286	0	1.2	1.25	1.27
Figure S7B
ACh	1	1	1	1	1	1
t5-10 min	1.53914	2.0108	1.38897	1.51562	1.02391	0.741566
t10-15 min	1.58295	1.58168	1.57436	0.886364	0.967498	0.488362
t15-20 min	1.42739	1.67052	0.934103	1.30114	0.992498	0.629735

## Sheet: Figure S8
Figure S8A			Figure S8B			Figure S8C			Figure S8D				Figure S8E
C. botulinum (feces)			C. botulinum (mucosa)			E. lenta (feces)			E. lenta (mucosa)					C. botulinum	DHPPA+3HPPA (20h)
PD	HC		PD	HC		PD	HC		PD	HC			PD1	2.86126	0
0.141392	0.243845		0.141332	0.683329		0.114343	0.165815		0	0.002649			PD2	1.0425	0
1.39494	0.631355		0.21582	0.00497092		0.07015	0		0.001673	0			PD3	0.129626	0
2.35669	0.732787		1.38199	0.388227		0.003037	0.065298		0	0			PD4	0.618936	4.75735
0.63468	2.52819		0.24577	0.0577275		0.246204	0.000848		0.020312	0.043296			PD5	4.13616	12.7443
5.51622	0.163758		0.906572	0.256911		0.679093	0.061409		0.170675	0.033053			PD6	0.110008	0
0.129626	0.588048		0.116245	0.0430324		0.143077	0.302345		0	0.007347			Not sequenced PD7*	NA	15.0379
2.86126	0.122979		0.534768	0.0619288		0	0.028495		0.003417	0			PD8	0.355727	0
0.131152	1.21246		0.0733661	0.110814		2.13038	0.000829		0.057503	0			PD9	1.84757	9.82529
0.130816	0.184004		0.0117035	0.0851689		0.406053	0.007797		0.081925	0.215427			PD10	1.64228	2.71865
0.355727	0.530576		0.00926698	0.177288		0.020327	0		0	0			Not sequenced HC11*	NA	0
0.077186	0.643521		0.413607	0.388443		0.080921	0.095336		0	0			Not sequenced HC12*	NA	0
0.385366	0.281119		0.135699	0		0.011949	0.15174		0.038274	0.287503			Not sequenced HC13*	NA	18.8832
0.618936	1.36572		0.220225	0.0196568		0.024626	0.349999		0.001385	0			HC14	0.15445	0
1.84757	0.15445		0.267522	0.801439		0.088818	0.019428		0.004743	0			Not sequenced HC14*	NA	0
4.13616	0.18749		0.579192	0.0544677		0.006395	0.003472		0	1.10025			HC16	0.643521	0
0.110008	0.186481		0.0604852	0.131761		0.091924	0.70052		0.049284	0			Not sequenced HC15*	NA	16.7963
1.0425	0.15501		0.0917357	3.34994		0.017974	0.23956		0.096564	0.000969			HC18	2.52819	0
0.098251	0.320704		0.0718742	0.0415664		0.007966	0.004835		0.051749	0.001732			HC19	0.631355	0
0.033844	4.52137		0.0323018	0.55541		0	0.017262		0	0			Not sequenced HC20*	NA	0
0.225963	0.14269		0.147837	0.130235		0.11443	0.090723		0	0
1.64228	0.297433		0.00141297	0		0	0.001586		0	0
0.431964	0.693358		0.43228	0.119674		0.017413	0		0	0.006299
0.22658	0.156852		0.406058	0.0492243		0.303205	0.550342		0.007834	0
2.38732	0.286757		1.00582	0.114095		0.00091	0.038537		0	0
0.84454	0.072722		0.313618	0.00836908		0.010094	0		0	0.153782
0.260652	0.068071		0.136708	0.22009		0.102632	0.057911		0.003281	0.001164
0.011269	1.49274		0.021004	0.0100934		0.013003	0.835881		0.036529	0.052149
0.25333	0.454626		0.832619	0.156846		0.309498	0.004241		0.001617	0.037973
0.303396	0.181122		0.763797	0.0788826		1.01249	0.559949		0.019722	0
3.47253	1.3648		0.197144			0.000926	0.058941		0.003983
0.610968	0.22136		0.22899			0.849758	0.017148		0.013302
0.30807			0.0259955			1.19081			0.009748
2.00347			1.94006			0.828887			0.003576
0.667612			0.0605861			0.007745			0.003462
			0.00182949						1.00805
			0						0
			0.577621						0
